# Supplementary material for: Regio- and stereoselective access to highly substituted vinylphosphine oxides via metal-free electrophilic phosphonoiodination of alkynes
Source: Nat Commun. 2024 Jun 25;15:5385. doi: 10.1038/s41467-024-49640-z (PMC11199708; doi:10.1038/s41467-024-49640-z)
Supplement: Supplementary file 3 — Source Data [file 41467_2024_49640_MOESM3_ESM.xlsx]

## Sheet: Sheet1
Cartesian coordinates
INT
Zero-point correction 0.327767
Thermal correction to Energy 0.347038
Thermal correction to Enthalpy 0.347983
Thermal correction to Gibbs Free Energy 0.278115
Sum of electronic and zero-point Energies -1151.513159
Sum of electronic and thermal Energies -1151.493887
Sum of electronic and thermal Enthalpies -1151.492943
Sum of electronic and thermal Free Energies -1151.562811
Cartesian coordinate
P 0.49716300 -0.02896400 0.49850100
C 1.24470300 1.56477600 0.16049700
C 2.63368100 1.71845000 0.23484100
C 0.41548400 2.65053100 -0.13997600
C 3.19027800 2.97151600 0.00346300
H 3.27347100 0.87242300 0.46756800
C 0.98504400 3.89783200 -0.36897500
H -0.66187000 2.52178600 -0.19841400
C 2.36810100 4.05590500 -0.29768300
H 4.26530300 3.10082100 0.06011300
H 0.35049200 4.74381600 -0.60814500
H 2.80842500 5.03079700 -0.47806100
C 1.49666000 -1.40540400 -0.06855700
C 2.29089300 -1.28311000 -1.21425700
C 1.44103700 -2.60884800 0.64189600
C 3.03365600 -2.37756400 -1.64367400
H 2.33211800 -0.34697300 -1.76320100
C 2.18757600 -3.69532300 0.20186200
H 0.82337500 -2.69489200 1.53151500
C 2.98219100 -3.57794200 -0.93705800
H 3.65182200 -2.29324000 -2.53051500
H 2.15320600 -4.62985300 0.75047200
H 3.56666100 -4.42712700 -1.27475000
C -3.69720300 -0.37408700 0.71599700
C -2.53205100 -0.14254400 -0.02805300
C -2.60763300 0.08974500 -1.40559500
C -3.84571900 0.09067700 -2.03637100
C -5.00387700 -0.14068400 -1.29598100
C -4.92993600 -0.37266900 0.07782400
H -3.63055200 -0.55506600 1.78454500
H -1.69854300 0.26610000 -1.97383400
H -3.90822000 0.26975500 -3.10398000
H -5.96909900 -0.14116400 -1.79138700
H -5.83417700 -0.55401200 0.64835800
C -1.24647000 -0.14746900 0.64479100
C -0.62534900 -0.27295200 1.82329500
C -0.83032100 -0.48846900 3.27758600
H -1.53304600 0.25322400 3.66504300
H -1.26016500 -1.48164600 3.43864700
H 0.10888800 -0.41448400 3.82329600
Variable frequencies
32.1834 41.1468 43.7669
48.9221 57.5469 77.0523
96.4510 100.0426 106.2364
137.3028 192.6209 208.6462
224.7775 241.0880 275.6184
320.3587 329.7150 404.9008
408.8399 412.2096 414.9494
443.9299 458.2275 486.4445
495.3885 502.3232 589.0850
623.0230 623.2145 624.3968
664.4897 705.6716 706.7241
710.2148 716.4842 742.4306
744.5827 767.2462 775.0386
782.6853 873.0497 876.4097
886.9963 917.1452 960.3703
966.1235 973.5257 1008.0345
1011.2909 1011.8555 1012.7217
1015.7296 1019.3856 1029.8722
1035.8316 1040.3985 1044.3540
1048.4415 1064.6445 1066.3967
1071.7340 1120.8703 1125.9769
1127.1298 1130.0660 1139.8096
1146.3282 1185.2447 1191.1126
1191.4759 1209.0250 1216.3933
1220.3657 1319.9850 1335.5385
1343.5976 1344.0572 1366.8586
1369.0161 1370.1172 1409.7291
1477.4511 1487.4349 1490.2531
1496.1155 1502.3816 1533.8403
1536.6779 1545.9014 1666.5725
1669.6000 1670.4550 1675.3453
1677.4221 1692.7953 1807.1400
3089.2917 3165.8563 3200.2516
3201.2348 3205.1486 3207.7291
3209.2627 3213.7783 3214.1436
3218.4201 3226.1529 3228.6800
3231.5565 3233.1260 3234.2178
3239.5280 3243.3209 3248.8419
I2
Zero-point correction 0.000439
Thermal correction to Energy 0.003372
Thermal correction to Enthalpy 0.004316
Thermal correction to Gibbs Free Energy -0.025463
Sum of electronic and zero-point Energies -22.664411
Sum of electronic and thermal Energies -22.661478
Sum of electronic and thermal Enthalpies -22.660534
Sum of electronic and thermal Free Energies -22.690312
Cartesian coordinate
I 0.00000000 0.00000000 1.41453800
I 0.00000000 0.00000000 -1.41453800
Variable frequencies
192.505
I-
Zero-point correction 0.0
Thermal correction to Energy 0.001416
Thermal correction to Enthalpy 0.00236
Thermal correction to Gibbs Free Energy -0.016848
Sum of electronic and zero-point Energies -11.499466
Sum of electronic and thermal Energies -11.498049
Sum of electronic and thermal Enthalpies -11.497105
Sum of electronic and thermal Free Energies -11.516314
Cartesian coordinate
I 0.00000000 0.00000000 0.00000000
Variable frequencies
0
M0
Zero-point correction 0.328655
Thermal correction to Energy 0.355379
Thermal correction to Enthalpy 0.356324
Thermal correction to Gibbs Free Energy 0.260688
Sum of electronic and zero-point Energies -1185.700896
Sum of electronic and thermal Energies -1185.674172
Sum of electronic and thermal Enthalpies -1185.673228
Sum of electronic and thermal Free Energies -1185.768864
Cartesian coordinate
C 1.88179300 1.82883700 0.24921600
C 0.57288600 1.99622300 0.45814500
P 0.99048900 0.31384600 0.16499000
C 0.37849400 -0.38604500 -1.37594800
C 0.42383700 -1.76036200 -1.61190900
C -0.20783200 0.48334300 -2.30865000
C -0.12906100 -2.26563500 -2.78723600
H 0.90300100 -2.42362100 -0.89879500
C -0.75393200 -0.03586100 -3.48129000
H -0.22235700 1.55596800 -2.13154100
C -0.71650800 -1.41063100 -3.71534900
H -0.09450200 -3.33284600 -2.97558500
H -1.20477500 0.63399900 -4.20537400
H -1.14486600 -1.81301700 -4.62697900
C 0.94786900 -0.80366800 1.56426100
C 1.97335000 -0.72632500 2.50965400
C -0.13466500 -1.66940200 1.74055100
C 1.90883400 -1.52129800 3.64638300
H 2.82154900 -0.06875500 2.34288700
C -0.18217500 -2.46859000 2.87962300
H -0.92807500 -1.72575000 0.99994200
C 0.83502100 -2.39194800 3.82814500
H 2.70431200 -1.47330800 4.38164500
H -1.01376300 -3.14948500 3.02398200
H 0.79454100 -3.01856300 4.71292300
I -3.02660200 0.26769700 -0.85189500
I -5.35661300 0.27882400 0.78525100
C 3.16800600 2.50353200 0.17821000
C 3.23572300 3.88039400 0.43738600
C 4.32447600 1.78540000 -0.13789700
C 4.46160200 4.52892100 0.38228400
H 2.33434100 4.43292500 0.68287800
C 5.54772600 2.44544200 -0.19204700
H 4.25731400 0.71769500 -0.33385900
C 5.61779600 3.81195200 0.06748100
H 4.51875700 5.59307800 0.58450700
H 6.44523800 1.88763600 -0.43669700
H 6.57415200 4.32326500 0.02550700
C -0.49122900 2.97891300 0.77969700
H -0.06859100 3.96362300 0.98407400
H -1.19441000 3.05760700 -0.05427200
H -1.05454000 2.63792000 1.65190200
I 3.94440900 -2.08095800 -0.40253100
Variable frequencies
12.6365 14.2123 16.9903
25.8456 26.9575 33.3550
40.4861 41.5574 49.1939
59.6706 63.1755 68.2425
76.3113 77.8585 89.3945
105.6316 119.1432 138.3770
187.4355 200.6004 218.2524
225.3978 238.5683 274.5042
312.5611 322.8453 404.1122
411.2677 413.2743 419.2588
438.3060 454.6475 487.9283
490.2165 504.1192 585.0750
620.8386 621.1417 624.8405
667.1373 704.9932 709.0621
710.4823 713.6403 739.6043
746.7480 765.0201 769.7096
789.5879 870.4118 880.9763
886.5815 910.6013 959.5610
962.8183 973.2999 1003.4208
1006.7715 1009.7234 1011.9210
1013.3531 1018.3461 1027.1194
1037.4861 1040.2430 1043.1504
1046.7548 1065.6394 1066.8772
1068.1203 1122.1639 1123.5871
1125.7090 1130.5282 1138.3018
1151.4988 1181.1851 1185.5522
1189.1774 1206.6413 1214.1107
1216.3162 1316.3467 1336.3303
1343.0960 1344.0606 1365.5307
1368.4555 1369.5418 1409.9124
1473.7466 1476.7877 1487.6082
1494.8455 1501.3501 1534.3715
1538.1284 1547.1829 1664.3455
1670.2310 1671.0716 1672.5153
1679.9274 1693.4307 1814.1246
3080.7870 3157.9902 3183.0789
3192.9905 3203.1918 3205.9448
3209.3266 3210.8969 3221.5643
3221.9535 3223.0934 3229.7449
3230.2215 3232.8990 3236.4043
3240.5778 3244.6535 3246.5527
A-TS1
Zero-point correction 0.326596
Thermal correction to Energy 0.352997
Thermal correction to Enthalpy 0.353941
Thermal correction to Gibbs Free Energy 0.25884
Sum of electronic and zero-point Energies -1185.676031
Sum of electronic and thermal Energies -1185.64963
Sum of electronic and thermal Enthalpies -1185.648686
Sum of electronic and thermal Free Energies -1185.743787
Cartesian coordinate
C 0.48329600 -0.43184300 -1.19760600
C 0.16132300 0.66641200 -0.60165500
C 0.03417300 -1.50126300 -2.13482900
H 0.87003400 -1.79940400 -2.77177300
H -0.29511700 -2.38002200 -1.57286200
H -0.79105800 -1.13518800 -2.74858500
P 1.99413800 -0.37709200 -0.21137500
C -0.08997700 1.98095100 -0.09825000
C -0.55593000 2.19559400 1.21179200
C 0.23871100 3.08151800 -0.90992800
C -0.68986500 3.49156800 1.68921200
H -0.80773900 1.34706000 1.83944500
C 0.09551100 4.37163800 -0.41468500
H 0.61934000 2.91137000 -1.91189500
C -0.36682700 4.58356800 0.88229300
H -1.05322200 3.65038300 2.69913200
H 0.35198700 5.21522000 -1.04695400
H -0.47733900 5.59268900 1.26412400
C 1.69579500 -0.63905000 1.54816600
C 2.74345400 -0.44081600 2.45374000
C 0.45784800 -1.11169400 1.99632100
C 2.53664300 -0.68257200 3.80782000
H 3.71455300 -0.10297800 2.10352700
C 0.26378200 -1.35701600 3.35233800
H -0.35423100 -1.28608700 1.29585900
C 1.29907100 -1.13827500 4.25821100
H 3.34634400 -0.51974300 4.51081400
H -0.69745300 -1.72210600 3.69769300
H 1.14368300 -1.32970600 5.31465500
C 3.01225600 1.08122600 -0.51563000
C 3.72314200 1.15323500 -1.71795400
C 3.04253700 2.14487100 0.39210800
C 4.45387600 2.29814500 -2.01500900
H 3.71841500 0.31057000 -2.40295400
C 3.79325200 3.27822300 0.09409900
H 2.46847400 2.09871400 1.31335900
C 4.49290900 3.35611700 -1.10783300
H 5.00401800 2.35794500 -2.94779800
H 3.81878500 4.10434100 0.79655000
H 5.07259400 4.24370200 -1.33932900
I -2.86056300 -0.09285300 -0.52367300
I -5.64950400 -0.73400000 -0.16715000
I 3.97206700 -2.45963000 -0.64424800
Variable frequencies
-289.8828 4.9781 13.0152
13.5938 24.4427 31.2411
37.4586 43.5106 51.2732
55.1441 56.9679 66.3408
74.4452 81.1567 89.6899
109.4816 128.6306 144.3186
163.4139 185.7318 208.2228
223.3725 228.2532 251.9269
273.7215 317.4255 370.4947
384.6529 403.0661 405.5285
413.8711 442.1146 476.0644
477.6131 495.3347 503.4162
577.0383 622.9169 623.0677
633.0394 650.3408 704.0751
706.2601 709.2136 715.4084
736.6670 746.6922 763.5172
770.0531 774.9382 861.1418
866.7410 881.7992 935.7488
956.3974 961.4013 996.2814
997.8628 999.2392 1009.9974
1012.4032 1013.8422 1017.7319
1025.3438 1035.4939 1039.1688
1047.0759 1066.8317 1067.7505
1068.9887 1081.3659 1118.9816
1123.0271 1127.1435 1132.0213
1142.0901 1179.9095 1183.8046
1186.6261 1203.8881 1216.1488
1218.1888 1256.1225 1325.9242
1333.2121 1343.0801 1359.8188
1363.9800 1365.4283 1408.7786
1471.7510 1481.6052 1488.7663
1495.3191 1495.5764 1531.3444
1534.5477 1536.0979 1653.1301
1666.2723 1670.4886 1678.4817
1678.9170 1683.5946 1967.6667
3079.9097 3165.3064 3182.0041
3206.4673 3210.1793 3212.5798
3214.4966 3216.2560 3219.5984
3223.0862 3224.2027 3227.6136
3229.0822 3234.3976 3237.2864
3241.9742 3242.0843 3245.2594
B-TS1
Zero-point correction 0.32633
Thermal correction to Energy 0.35269
Thermal correction to Enthalpy 0.353634
Thermal correction to Gibbs Free Energy 0.259455
Sum of electronic and zero-point Energies -1185.668181
Sum of electronic and thermal Energies -1185.641821
Sum of electronic and thermal Enthalpies -1185.640877
Sum of electronic and thermal Free Energies -1185.735057
Cartesian coordinate
C 0.46868300 0.66438700 0.54443400
C 0.09268500 -0.46298100 1.09759400
P 1.90365000 -0.26236600 0.11295400
C 1.71746300 -1.52266300 -1.16470600
C 2.85330500 -2.19617800 -1.62725900
C 0.45791200 -1.80881600 -1.69838900
C 2.71754200 -3.17312500 -2.60706300
H 3.83382800 -1.94649100 -1.23339500
C 0.33680800 -2.77864600 -2.68962600
H -0.42404800 -1.27526500 -1.35781500
C 1.46223200 -3.46336800 -3.13953700
H 3.59679900 -3.69974200 -2.96185800
H -0.64012300 -2.99359700 -3.10890300
H 1.36260900 -4.21930000 -3.91121500
C 2.92008700 -0.76639000 1.51032900
C 3.30153400 0.21295600 2.43314300
C 3.27199700 -2.10479400 1.70170000
C 4.03488800 -0.15582100 3.55417500
H 3.03784600 1.25403300 2.26801900
C 4.02161200 -2.45891400 2.82158800
H 2.96152400 -2.86576700 0.99218500
C 4.39933500 -1.48873500 3.74530200
H 4.33249600 0.59937700 4.27351000
H 4.30193200 -3.49581200 2.97229000
H 4.98046600 -1.76994100 4.61707100
I -2.73266900 -0.30036800 0.43698100
I -5.59631100 -0.38750100 -0.14299000
C -0.00044700 2.01895900 0.23693600
C -0.79227200 2.69270400 1.17294300
C 0.34776300 2.63071400 -0.96912200
C -1.23761400 3.97827600 0.89528600
H -1.04608200 2.20633000 2.11033800
C -0.10884900 3.91622100 -1.24251900
H 0.97296100 2.10109400 -1.68196400
C -0.89813600 4.58883500 -0.31252400
H -1.84683400 4.50655000 1.62087500
H 0.15460200 4.39308700 -2.18042100
H -1.24823800 5.59339500 -0.52657000
C -0.07558400 -1.68543500 1.91971200
H 0.74601600 -1.72025400 2.64317200
H -1.02614600 -1.71882600 2.45228800
H 0.00081800 -2.57066600 1.27873700
I 4.02047300 1.28662600 -1.18182200
Variable frequencies
-449.2031 8.2956 15.5322
18.2055 26.0360 33.0562
38.2978 40.3038 45.4021
50.4993 57.0502 66.7741
72.4880 82.1471 94.1298
109.9192 131.7003 144.2461
158.3863 176.6089 206.5022
230.5109 246.6273 265.8859
275.3581 310.8653 348.4257
373.4696 401.9570 410.0581
411.9270 442.8730 470.6938
477.8579 491.6419 510.8123
565.2794 621.8933 622.8208
624.4486 682.3075 705.3864
706.5337 710.1404 717.0908
742.8103 763.5451 767.5662
778.1291 856.5625 865.9394
868.6290 872.6415 950.8381
956.4658 961.6675 975.5729
998.8515 1003.1383 1006.3193
1010.0606 1011.8279 1022.7415
1029.8845 1035.9444 1038.4837
1039.3114 1053.2752 1065.0456
1066.1196 1067.6653 1117.2371
1122.9815 1125.5297 1134.1492
1143.5381 1174.8173 1187.5016
1188.7662 1197.4902 1211.6033
1215.1447 1275.6490 1331.4317
1336.7877 1338.7396 1361.2203
1362.7420 1363.4581 1393.3288
1469.0328 1488.5597 1489.0708
1494.9729 1498.1023 1532.6583
1534.7970 1542.7143 1667.1065
1671.1636 1674.2055 1675.2242
1676.9441 1692.0470 1850.3425
3060.0663 3138.4918 3164.6805
3203.6892 3206.7045 3207.3084
3210.6926 3214.0461 3214.4805
3217.4342 3222.7227 3222.9363
3224.8047 3227.0269 3230.8548
3231.2842 3246.1640 3250.4457
C-TS1
Zero-point correction 0.327807
Thermal correction to Energy 0.353449
Thermal correction to Enthalpy 0.354393
Thermal correction to Gibbs Free Energy 0.265132
Sum of electronic and zero-point Energies -1185.678884
Sum of electronic and thermal Energies -1185.653242
Sum of electronic and thermal Enthalpies -1185.652298
Sum of electronic and thermal Free Energies -1185.74156
Cartesian coordinate
C 1.80361500 1.87657100 0.01996700
C 0.47477000 1.81833400 0.08734700
C 2.88368400 2.90628700 -0.03707700
H 3.62886100 2.72918100 0.74226600
H 3.39634800 2.86943500 -1.00200000
H 2.44028900 3.89563600 0.09650300
P 1.72813200 0.14235500 -0.01293400
C -0.43694300 2.97845800 0.08150400
C -1.32599600 3.22323100 1.13462500
C -0.36684700 3.88437600 -0.98439700
C -2.12422200 4.36073500 1.12225000
H -1.38123500 2.52262300 1.96209000
C -1.18578600 5.01040500 -1.00199000
H 0.32730200 3.69915100 -1.79977100
C -2.06322700 5.25223600 0.05123700
H -2.80292600 4.54854100 1.94778100
H -1.13195000 5.70069900 -1.83751200
H -2.69813200 6.13189500 0.03969600
C 1.28986100 -0.69180200 -1.56011500
C 1.61864100 -2.03604400 -1.76202200
C 0.64114500 0.03441600 -2.56145000
C 1.26516500 -2.65619100 -2.95523300
H 2.16568400 -2.59008400 -1.00572200
C 0.31418500 -0.58850300 -3.76099900
H 0.37599700 1.07484400 -2.40028600
C 0.61576600 -1.93402700 -3.95422200
H 1.51009700 -3.70151500 -3.10775400
H -0.18740600 -0.02333000 -4.53880300
H 0.34948900 -2.42034000 -4.88678200
C 1.35460700 -0.73960900 1.51345400
C 1.67930400 -0.11051700 2.71832300
C 0.76700400 -2.00424300 1.50439100
C 1.41155400 -0.75577000 3.91916300
H 2.13825700 0.87443200 2.71848700
C 0.50740900 -2.64307800 2.71373100
H 0.48664200 -2.48031000 0.57129300
C 0.82868200 -2.02252900 3.91740900
H 1.66041600 -0.26996800 4.85636500
H 0.04498200 -3.62413000 2.71052900
H 0.62277100 -2.52418000 4.85701400
I -1.85041800 -0.03716000 0.03393000
I -4.35936900 -1.51714700 -0.01091800
I 4.38749100 -0.51219000 -0.04121500
Variable frequencies
-225.9971 17.8590 20.2948
32.0471 39.3687 42.6450
45.4984 51.6350 57.0966
67.8303 69.3711 78.7099
94.7326 99.4393 105.2420
128.9704 141.8423 163.2303
178.5420 188.1083 218.6219
228.8971 238.8570 248.5445
283.6147 314.8572 339.8792
404.1665 410.6915 415.8964
438.0176 479.4358 482.1421
498.3113 505.8044 579.8888
595.3084 621.7918 624.2108
633.2139 685.8082 705.5887
711.6249 716.5339 739.6673
755.7715 764.2126 769.7760
798.6234 813.1498 867.5494
868.3932 880.9961 949.6906
954.6621 967.9041 994.1383
996.4279 1003.7970 1009.0061
1011.6004 1016.9842 1018.1327
1026.8141 1036.1080 1039.1049
1044.4799 1066.9154 1067.4230
1072.9971 1122.4914 1123.2929
1124.2421 1129.0070 1139.4873
1176.0158 1181.0126 1181.6019
1189.1494 1210.9301 1211.4450
1215.1486 1247.5978 1331.8594
1333.1527 1338.1529 1360.4304
1362.3904 1364.3834 1406.6361
1479.3258 1483.2428 1489.3605
1494.8251 1499.2828 1531.5476
1534.0280 1545.3994 1669.2587
1670.2774 1674.1304 1679.4902
1680.9623 1689.2765 1739.2145
3081.0986 3159.9435 3182.2445
3198.5779 3198.8480 3207.6388
3211.3066 3213.7061 3217.6066
3218.7081 3220.9380 3221.7646
3222.8762 3231.4565 3234.4517
3236.2864 3243.0265 3243.6605
D-TS1
Zero-point correction 0.328137
Thermal correction to Energy 0.353648
Thermal correction to Enthalpy 0.354592
Thermal correction to Gibbs Free Energy 0.265298
Sum of electronic and zero-point Energies -1185.677616
Sum of electronic and thermal Energies -1185.652105
Sum of electronic and thermal Enthalpies -1185.651161
Sum of electronic and thermal Free Energies -1185.740455
Cartesian coordinate
C 1.80844200 1.33712500 -0.13901900
C 0.52862200 1.70718900 -0.18736000
P 1.15148900 -0.26577000 0.00793200
C 0.49251200 -1.09237900 -1.46309100
C 0.32206000 -2.48013200 -1.48636500
C 0.18339000 -0.32452100 -2.58807000
C -0.19195700 -3.08867000 -2.62618700
H 0.61081400 -3.08569900 -0.63324200
C -0.30599000 -0.94582300 -3.73197000
H 0.31724900 0.75263600 -2.57106200
C -0.50415500 -2.32404800 -3.74830100
H -0.33427900 -4.16358700 -2.63983200
H -0.54101100 -0.34933800 -4.60660000
H -0.89625700 -2.80397900 -4.63875100
C 0.47565300 -0.77113600 1.60362600
C 0.98825900 -0.14596400 2.74295900
C -0.51888100 -1.74370300 1.70743100
C 0.49609900 -0.49810300 3.99364800
H 1.76824500 0.60541100 2.65323900
C -0.99993000 -2.09218200 2.96613000
H -0.93774400 -2.20776600 0.82115200
C -0.49571500 -1.47180000 4.10570600
H 0.88930000 -0.01448500 4.88120900
H -1.77721800 -2.84361000 3.05222500
H -0.87683300 -1.74557500 5.08386700
I -2.23886200 0.80598400 -0.06289800
I -5.13162400 0.40447700 -0.02661100
C 3.13425600 1.96989400 -0.22548200
C 3.44862800 3.03350300 0.62646100
C 4.06920500 1.53227400 -1.16863800
C 4.69138600 3.65345300 0.53410100
H 2.72180300 3.36244900 1.36385400
C 5.30953700 2.15429300 -1.25501800
H 3.81917500 0.70777800 -1.82942600
C 5.62225100 3.21341200 -0.40441200
H 4.93351300 4.47697500 1.19766900
H 6.03345400 1.81023900 -1.98615900
H 6.59251500 3.69449900 -0.47276900
C 0.02055300 3.10380300 -0.40302700
H 0.86353900 3.78865100 -0.54240500
H -0.62969200 3.14554200 -1.28059600
H -0.57485300 3.43120900 0.45330600
I 3.39502500 -1.83185200 0.24906700
Variable frequencies
-231.8231 15.6605 20.0445
21.2052 38.2496 45.9480
48.1262 51.6033 57.2168
66.8468 73.7222 77.0778
84.2391 102.0021 107.0626
127.6519 153.3958 168.6271
210.7321 226.3630 231.2205
238.3995 244.6505 258.8089
279.6725 297.3901 356.0806
406.5477 414.5024 418.3517
439.2255 450.5544 484.5829
486.4841 493.6659 568.0057
577.3890 621.9207 624.9962
630.2621 692.5758 706.3305
713.1655 716.8037 728.2626
739.4980 764.0516 770.3109
784.6898 875.0055 876.3842
885.0725 947.9399 957.4512
967.6156 971.6328 994.6130
1003.4975 1007.5801 1009.6337
1012.2450 1020.7237 1023.0008
1030.7010 1032.6265 1035.3824
1040.9867 1066.9142 1068.0766
1069.0609 1101.1772 1116.1503
1124.5807 1128.1939 1133.5007
1137.8798 1179.7708 1182.8773
1184.8963 1202.7501 1214.9506
1219.3565 1265.7763 1333.0870
1333.7525 1340.1442 1358.4228
1362.3107 1365.3345 1395.4284
1477.4324 1485.6363 1490.6150
1494.9492 1496.4869 1534.8222
1535.2375 1543.2563 1668.3389
1669.9069 1672.6414 1681.3327
1682.1327 1691.1880 1738.3486
3062.2544 3151.9633 3164.4310
3204.6559 3210.5811 3211.3700
3215.9106 3217.3055 3217.8636
3220.8153 3226.0391 3226.6839
3229.9628 3231.0874 3236.7723
3242.4263 3244.5827 3247.9444
A-M1
Zero-point correction 0.330131
Thermal correction to Energy 0.352898
Thermal correction to Enthalpy 0.353842
Thermal correction to Gibbs Free Energy 0.274931
Sum of electronic and zero-point Energies -1174.215511
Sum of electronic and thermal Energies -1174.192744
Sum of electronic and thermal Enthalpies -1174.1918
Sum of electronic and thermal Free Energies -1174.270711
Cartesian coordinate
C -0.49504400 -1.17315400 0.15588000
C -1.65356500 -0.49143900 0.21578100
C -0.34435800 -2.67280500 0.22480500
H 0.63248700 -2.95715600 0.62253200
H -1.10912300 -3.08786000 0.88225400
H -0.45150800 -3.12746200 -0.76464500
P 1.03961000 -0.22550800 -0.06479100
C -1.81659400 0.96504000 0.39339400
C -1.43014600 1.53474800 1.61125800
C -2.36106400 1.76978800 -0.61441000
C -1.56751300 2.90672000 1.81181400
H -1.04369100 0.90256700 2.40466600
C -2.46944300 3.13912600 -0.41728000
H -2.67207100 1.32085800 -1.55290300
C -2.07734500 3.70890200 0.79667600
H -1.27554000 3.34306900 2.76084000
H -2.86406200 3.76585400 -1.20980500
H -2.17648900 4.77858900 0.94800800
C 1.89679900 -0.01394300 1.49159700
C 3.11309800 0.68213000 1.52109900
C 1.35958200 -0.57617000 2.65496600
C 3.77617200 0.83405300 2.73101500
H 3.53574100 1.09702500 0.61027100
C 2.03856000 -0.42057300 3.85932500
H 0.42255100 -1.12456900 2.62646400
C 3.23927300 0.28386500 3.89623300
H 4.71438200 1.37588300 2.76526000
H 1.62870200 -0.85109100 4.76572500
H 3.76502100 0.40179500 4.83751300
C 0.86495700 1.31246600 -0.97687800
C 0.47632400 1.25569100 -2.32152400
C 1.07338600 2.53881600 -0.33911600
C 0.29765600 2.43679900 -3.02732100
H 0.31632100 0.30064800 -2.81325700
C 0.89318900 3.71474000 -1.06176000
H 1.35088100 2.58251000 0.70863000
C 0.50997300 3.66440300 -2.39882700
H -0.00166500 2.39979500 -4.06855900
H 1.04864600 4.66970100 -0.57229600
H 0.37403400 4.58518200 -2.95582700
I -3.49676000 -1.56637700 0.16003600
I 2.48294600 -1.62962200 -1.48576000
Variable frequencies
24.4511 27.4962 47.3689
53.1244 62.9044 71.0684
86.7268 93.3015 101.8340
110.5179 115.8127 141.6692
155.1789 163.2001 188.1386
212.4177 224.8495 230.9548
253.9351 271.4791 325.1746
365.8688 383.0378 403.5081
411.2004 412.2592 416.4539
450.4972 478.7232 496.6589
507.7929 527.1489 601.7267
619.9196 621.1891 633.7830
647.4942 684.3428 699.6917
706.7211 717.9673 731.4861
746.0630 762.8708 771.4466
792.2002 865.9322 876.3742
883.0612 885.0990 960.3461
960.9156 977.6952 1004.6717
1007.9415 1008.7887 1008.9531
1015.0445 1020.7229 1029.1500
1034.6811 1040.9569 1041.2771
1048.9320 1061.8202 1063.5167
1067.1330 1120.9107 1125.0049
1127.0194 1129.8617 1139.1829
1148.1861 1183.4522 1187.4704
1187.8340 1206.6221 1214.9830
1217.7925 1263.4873 1329.0912
1331.2787 1337.6989 1356.7302
1360.7874 1363.0176 1419.2621
1483.3674 1486.2279 1492.0622
1493.8962 1500.8008 1527.6255
1528.7717 1538.8930 1657.3572
1660.3660 1661.1529 1667.9426
1669.6455 1678.1854 1689.9350
3086.6993 3163.6468 3186.4921
3218.5933 3224.2275 3224.5110
3226.1723 3227.3207 3234.0479
3234.4602 3237.6679 3241.2702
3242.7711 3249.5184 3250.6340
3250.8320 3254.8923 3256.2886
B-M1
Zero-point correction 0.32981
Thermal correction to Energy 0.352892
Thermal correction to Enthalpy 0.353836
Thermal correction to Gibbs Free Energy 0.27275
Sum of electronic and zero-point Energies -1174.211219
Sum of electronic and thermal Energies -1174.188137
Sum of electronic and thermal Enthalpies -1174.187193
Sum of electronic and thermal Free Energies -1174.268279
Cartesian coordinate
C -0.77710900 0.10376800 0.07202400
C -1.36786100 1.28755700 0.31636000
P 1.04232800 0.04614100 -0.01210700
C 1.76716900 -0.00932800 1.63057200
C 3.12471100 -0.32535200 1.78073400
C 0.97428200 0.29738100 2.74243300
C 3.68796200 -0.31676700 3.04950100
H 3.73108100 -0.58618300 0.91795100
C 1.55246100 0.29719500 4.00860600
H -0.07996200 0.52968800 2.62846200
C 2.90243200 -0.00624900 4.16053700
H 4.73689800 -0.56077400 3.17252000
H 0.94315700 0.52987300 4.87437300
H 3.34582600 -0.00863800 5.15026000
C 1.69842000 1.40059400 -0.99178300
C 1.07139700 1.69022900 -2.21038500
C 2.78621200 2.15386300 -0.54085800
C 1.53883200 2.74916300 -2.97684000
H 0.22802100 1.09731900 -2.55459300
C 3.24413500 3.21112400 -1.32165000
H 3.25994700 1.93560300 0.41045200
C 2.62306700 3.50743400 -2.53225800
H 1.05809100 2.98393100 -3.91967700
H 4.08381000 3.80481600 -0.97874800
H 2.98319500 4.33462300 -3.13421800
I -3.49575000 1.36943600 0.37387700
I 1.68038900 -2.00218000 -1.18037300
C -0.73585800 2.62218100 0.58103300
H -0.81696100 3.25482300 -0.30914300
H -1.26147700 3.12334600 1.39513600
H 0.31692200 2.54509400 0.85641000
C -1.47277500 -1.19907200 -0.11005500
C -1.48368800 -2.12811800 0.93202100
C -2.06630400 -1.51223900 -1.33480300
C -2.10026600 -3.36320700 0.75239000
H -1.01193700 -1.88496100 1.88056300
C -2.68061200 -2.74736700 -1.50984300
H -2.04669900 -0.78593100 -2.14250900
C -2.69658800 -3.67306800 -0.46744600
H -2.11278400 -4.08195900 1.56445800
H -3.14385800 -2.98873000 -2.46037900
H -3.17416200 -4.63695800 -0.60714700
Variable frequencies
16.2881 30.0193 42.3867
47.8313 51.2161 52.8799
66.1566 68.7254 75.9960
88.9645 97.5641 129.0894
164.6482 167.9368 179.8303
210.8866 216.5435 247.0350
250.7388 268.2853 320.4087
378.6941 394.8552 403.5850
409.7039 413.0530 422.4302
430.0680 468.3930 484.6001
509.1531 543.6003 606.8460
621.3622 622.2337 630.4521
643.3120 687.2882 703.7946
705.3664 719.4363 725.4875
742.9977 768.6172 770.1163
785.5932 873.1832 876.1799
881.1141 920.9746 959.3736
965.4787 970.0739 1008.3891
1008.6833 1009.3566 1014.0096
1016.7629 1017.7722 1026.6858
1036.6445 1045.7023 1046.7132
1047.2980 1063.6511 1064.7413
1067.1347 1115.5439 1123.7889
1128.3219 1130.8400 1130.9490
1137.2627 1181.0174 1187.7653
1189.5217 1202.7994 1218.7287
1221.1781 1262.3725 1327.0891
1332.6413 1337.1613 1353.6482
1363.1461 1363.9171 1417.0485
1461.5672 1486.2076 1491.6115
1495.0049 1498.8335 1528.6784
1530.1747 1543.2261 1657.2387
1661.5109 1667.5119 1668.4109
1668.8653 1681.6475 1691.0645
3086.6924 3167.8785 3189.5449
3213.5852 3215.2613 3220.6496
3220.8811 3232.1332 3233.1646
3236.0096 3239.2551 3242.6948
3243.5005 3250.5883 3251.3499
3252.0864 3256.7416 3257.0951
C-M1
Zero-point correction 0.3304
Thermal correction to Energy 0.353179
Thermal correction to Enthalpy 0.354123
Thermal correction to Gibbs Free Energy 0.273953
Sum of electronic and zero-point Energies -1174.206874
Sum of electronic and thermal Energies -1174.184096
Sum of electronic and thermal Enthalpies -1174.183151
Sum of electronic and thermal Free Energies -1174.263322
Cartesian coordinate
C -0.01101000 0.45015900 0.11494100
C 1.05645300 0.99234800 -0.50875400
C 0.12634000 -0.71015500 1.08225700
H -0.62937300 -1.47160200 0.86792500
H 1.10928900 -1.16565200 0.97515800
H -0.00307500 -0.39429400 2.12069000
P -1.71301300 0.98400500 -0.22210600
C 2.44714000 0.65439200 -0.13220700
C 3.35179700 0.13250300 -1.06320700
C 2.85670900 0.86698500 1.18964900
C 4.64323600 -0.19424600 -0.66745400
H 3.03992900 -0.02460900 -2.09121700
C 4.15625200 0.55559400 1.57514700
H 2.15737000 1.28818600 1.90565800
C 5.04881600 0.02082900 0.64917400
H 5.33626200 -0.61142500 -1.38971300
H 4.47042600 0.73324600 2.59778500
H 6.06136900 -0.22415600 0.95097100
C -2.38352100 0.12269600 -1.64362800
C -3.74905000 0.22782900 -1.94301500
C -1.52730200 -0.64103600 -2.44393000
C -4.24776300 -0.41805800 -3.06586700
H -4.41692700 0.79572000 -1.30129200
C -2.04379700 -1.28839900 -3.56209300
H -0.47400300 -0.73141100 -2.19949600
C -3.39563700 -1.17310100 -3.87347200
H -5.30168100 -0.33989200 -3.30632600
H -1.38742200 -1.88339300 -4.18654900
H -3.79228300 -1.68042100 -4.74607500
C -1.88905600 2.76528400 -0.31399500
C -1.28568900 3.53120100 0.69065700
C -2.59038600 3.36515800 -1.36257300
C -1.37890800 4.91461300 0.63221800
H -0.74259600 3.05313600 1.50213900
C -2.68048300 4.75245800 -1.40359100
H -3.03477500 2.76664900 -2.15050100
C -2.07509400 5.52284100 -0.41323700
H -0.90834800 5.51861500 1.39949400
H -3.21709300 5.23007300 -2.21544100
H -2.14372700 6.60445200 -0.45547500
I 0.94449400 2.34256100 -2.15712200
I -3.07962900 0.33692200 1.71545600
Variable frequencies
16.7266 26.2249 43.2937
46.7114 50.9316 51.4074
63.1794 73.9247 79.7288
103.5750 117.2098 143.0774
180.2216 188.5306 208.4510
220.5833 233.4937 243.1609
266.1827 284.2742 344.8630
354.4396 390.3850 400.3999
406.7307 413.8554 420.6447
458.7465 482.7431 497.5404
513.8066 533.6334 604.8089
610.1056 620.4063 623.2924
633.7325 699.1870 702.5637
707.8762 716.3587 745.5949
754.3748 769.2845 769.9590
802.5993 869.9176 873.9011
875.5085 877.5963 961.8964
964.2473 967.0647 1007.9555
1008.3489 1008.5628 1011.3762
1014.2232 1016.4166 1036.3015
1036.8914 1047.0984 1047.5978
1061.4336 1062.4412 1063.6702
1069.2274 1122.4253 1125.2261
1126.9699 1130.9025 1137.9083
1143.8162 1181.8068 1186.7355
1188.0869 1207.3832 1214.7063
1218.0887 1257.7039 1328.4264
1332.4158 1337.6241 1356.2694
1360.5821 1362.8947 1434.2738
1487.3491 1492.2253 1492.8395
1498.0361 1509.6090 1528.8370
1529.3619 1538.7726 1647.5334
1659.1187 1662.2421 1665.1067
1668.7425 1669.4642 1682.8819
3087.2729 3157.9055 3207.2969
3221.1907 3221.3165 3223.8034
3226.1744 3233.0895 3234.3881
3235.8370 3240.2295 3242.0105
3243.4101 3250.8421 3251.3988
3251.5444 3256.8695 3257.6062
D-M1
Zero-point correction 0.330076
Thermal correction to Energy 0.352955
Thermal correction to Enthalpy 0.353899
Thermal correction to Gibbs Free Energy 0.274752
Sum of electronic and zero-point Energies -1174.209448
Sum of electronic and thermal Energies -1174.18657
Sum of electronic and thermal Enthalpies -1174.185625
Sum of electronic and thermal Free Energies -1174.264772
Cartesian coordinate
C 0.44042000 -1.20150500 0.11177700
C -0.52698000 -2.12406900 0.27535700
P 0.11281000 0.58027000 -0.08069800
C -0.17933800 1.36035200 1.51070100
C -0.20977200 2.75876900 1.60025600
C -0.38925500 0.56423600 2.64180600
C -0.46880100 3.35510600 2.82688300
H -0.01998800 3.37568700 0.72604100
C -0.64183600 1.17654600 3.86545800
H -0.35800200 -0.51863300 2.57442900
C -0.68377100 2.56489800 3.95656700
H -0.49345600 4.43616900 2.90312300
H -0.80420400 0.56528300 4.74601100
H -0.87735800 3.03658400 4.91396500
C -1.18347700 0.92171600 -1.27332500
C -1.12435400 0.25352500 -2.50162300
C -2.22611400 1.80230100 -0.97576600
C -2.13148100 0.46073200 -3.43345100
H -0.30647400 -0.42694000 -2.72363900
C -3.22598600 2.00331200 -1.92172300
H -2.27801800 2.30082600 -0.01358900
C -3.18087000 1.33297400 -3.14202300
H -2.09976700 -0.05849300 -4.38465100
H -4.04458100 2.67874200 -1.70002100
H -3.96731300 1.48975600 -3.87239800
I -2.60898600 -1.69327500 0.41116000
I 2.13172600 1.59122900 -1.02865100
C -0.25916800 -3.59043000 0.44530700
H -0.67951600 -3.93661400 1.39317100
H -0.75720600 -4.14549900 -0.35486800
H 0.80866300 -3.80422000 0.42247800
C 1.88531500 -1.58465300 0.12771100
C 2.47129700 -2.16991500 -0.99703400
C 2.66113900 -1.30721500 1.25543600
C 3.82779300 -2.47915100 -0.98966100
H 1.86351400 -2.37766300 -1.87340100
C 4.01847600 -1.61528200 1.25706700
H 2.20447100 -0.84602100 2.12745800
C 4.60209700 -2.19836000 0.13475500
H 4.28091900 -2.93464300 -1.86361500
H 4.61836700 -1.39759500 2.13408300
H 5.66062400 -2.43566500 0.13607900
Variable frequencies
29.8451 46.9304 47.5290
52.6916 54.9549 60.9381
65.7058 74.6996 88.2992
90.0817 104.9914 116.2473
180.2340 196.6632 202.5976
212.2482 226.0311 240.5249
247.6229 269.0628 306.4670
325.0671 388.7567 402.7206
413.7580 414.2498 422.2232
453.4872 475.9163 496.5977
513.0272 533.1290 581.9930
603.2631 622.8757 624.5352
640.3379 702.2727 703.0938
708.8823 724.2662 733.3506
741.3086 766.0250 769.7482
793.5896 870.7102 879.7177
885.8472 925.3868 965.9344
969.3337 976.8057 1007.1436
1009.1836 1011.1195 1014.0802
1016.2954 1017.9036 1032.8467
1040.1842 1044.5462 1046.7881
1047.3379 1066.1275 1069.0702
1071.8866 1117.4077 1125.4285
1129.3216 1132.9208 1135.5198
1140.0271 1186.3057 1191.2940
1196.9125 1212.1712 1218.5860
1230.1311 1260.0456 1333.4449
1337.8634 1347.6463 1362.5603
1368.6247 1377.3379 1409.5436
1474.5421 1478.6750 1491.5617
1498.0370 1498.5439 1530.2043
1539.4796 1546.7205 1656.5029
1665.9997 1671.1422 1673.9837
1674.3594 1677.1260 1690.7484
3088.1878 3163.3391 3199.2998
3200.9508 3205.6165 3212.5662
3213.6150 3223.1790 3223.8483
3225.1488 3229.9901 3233.2681
3233.3781 3235.9973 3238.1942
3245.5882 3247.9285 3248.6625
OTf-
Zero-point correction 0.028633
Thermal correction to Energy 0.035601
Thermal correction to Enthalpy 0.036545
Thermal correction to Gibbs Free Energy -0.00368
Sum of electronic and zero-point Energies -961.319366
Sum of electronic and thermal Energies -961.312398
Sum of electronic and thermal Enthalpies -961.311453
Sum of electronic and thermal Free Energies -961.351678
Cartesian coordinate
O -1.22642500 -0.02539400 -1.43143900
S -0.89903500 0.00021600 0.00015800
O -1.22528600 1.25315100 0.69430000
O -1.22618900 -1.22735900 0.73782300
C 0.93405600 -0.00003900 -0.00023300
F 1.41422200 -1.08712700 -0.61152600
F 1.41565400 0.01331700 1.24647800
F 1.41495000 1.07309700 -0.63568500
Variable frequencies
54.9638 201.4211 205.3833
322.2276 348.2905 348.7727
514.7847 515.8444 579.6009
580.2201 637.0279 787.1103
1050.8785 1263.0646 1264.1834
1294.2691 1297.3751 1302.9089
M1
Zero-point correction 0.35872
Thermal correction to Energy 0.390616
Thermal correction to Enthalpy 0.39156
Thermal correction to Gibbs Free Energy 0.287203
Sum of electronic and zero-point Energies -2135.525619
Sum of electronic and thermal Energies -2135.493723
Sum of electronic and thermal Enthalpies -2135.492779
Sum of electronic and thermal Free Energies -2135.597136
Cartesian coordinate
C 0.84274300 0.44272900 -1.23303300
C 0.23187100 1.52464100 -0.73389700
C 0.88734600 -0.53281800 -2.34562000
H 1.62590200 -0.20904700 -3.08268900
H 1.21220100 -1.50394900 -1.97120900
H -0.09616800 -0.61330300 -2.81483500
P 1.45725800 0.87909400 0.34517700
C -0.82617700 2.49701800 -0.95075700
C -1.08777600 3.45571000 0.03128800
C -1.61431000 2.45183900 -2.11450400
C -2.13240100 4.35905200 -0.13829400
H -0.47075300 3.48435500 0.92527700
C -2.66537800 3.35343600 -2.27180700
H -1.38847100 1.72796400 -2.89247700
C -2.92402800 4.30409900 -1.28354500
H -2.33166100 5.10242000 0.62580600
H -3.27685900 3.31627700 -3.16699500
H -3.74218800 5.00474700 -1.41028500
C 0.81641400 0.15538100 1.86236900
C 1.65743700 -0.48355500 2.77965400
C -0.55540500 0.26854200 2.10999900
C 1.11158000 -1.00981200 3.94578300
H 2.71632200 -0.58062200 2.56745700
C -1.09124500 -0.27257200 3.27390300
H -1.20429200 0.77341400 1.39893900
C -0.25720500 -0.90858400 4.19071700
H 1.75733600 -1.50750100 4.66107600
H -2.15630000 -0.19194200 3.46357500
H -0.67471400 -1.32660700 5.10083600
C 2.94016300 1.85675900 0.60540300
C 3.80015500 2.11948100 -0.46439600
C 3.16593100 2.42125100 1.86462100
C 4.89711600 2.95006500 -0.26252700
H 3.63098000 1.65062100 -1.42816500
C 4.26551000 3.25269000 2.05138000
H 2.49325400 2.21569100 2.69183900
C 5.12878100 3.51547200 0.99025500
H 5.57660600 3.14862100 -1.08410000
H 4.44639400 3.69288500 3.02600000
H 5.98806800 4.16073100 1.14102200
I -3.43048600 0.21539500 -0.80520900
I -4.69838200 -1.99033500 0.47630600
O 3.88499200 -0.62199100 -1.91303100
S 4.13514500 -1.36440600 -0.67017300
O 5.49060300 -1.27996900 -0.13003100
O 3.05282600 -1.23363200 0.33423000
C 3.96881400 -3.11423000 -1.18078900
F 2.74334500 -3.35020600 -1.66013900
F 4.17386700 -3.92755300 -0.14646600
F 4.85125200 -3.40931600 -2.13346700
Variable frequencies
-0.3811 13.7631 19.7826
26.9922 28.4586 32.2465
34.5875 38.8988 43.9532
44.1339 49.2548 56.9593
60.5221 67.7283 77.3891
79.3469 95.3844 101.7047
110.1451 140.9772 157.5645
181.5275 185.5877 206.9571
212.2381 220.6971 222.2075
243.2500 252.8749 278.3198
322.5973 325.6561 331.7458
349.6467 355.5035 401.7943
409.5969 415.0311 417.9004
438.0249 462.4260 487.4894
492.3239 506.9091 512.4506
517.2076 578.6067 579.8861
591.1025 622.3553 624.8117
625.1398 636.8614 668.2708
707.6517 710.1616 712.2122
717.5425 744.9531 749.4432
766.2610 772.9669 786.3348
791.2458 878.0556 880.2238
886.2597 929.1949 960.7993
961.0556 969.0070 1008.6745
1010.1571 1011.3015 1014.7734
1015.3699 1016.7211 1023.8927
1035.5936 1038.4136 1038.9836
1040.0660 1043.6959 1067.9160
1069.0002 1069.6099 1121.1118
1122.9986 1124.7204 1131.3542
1143.3128 1150.3862 1183.5888
1187.6065 1190.8710 1207.5788
1218.9908 1220.5032 1242.8542
1267.4239 1287.5010 1299.3138
1319.5494 1324.7321 1336.8864
1342.0384 1343.6890 1367.7970
1368.8440 1370.5170 1408.9409
1459.4900 1490.0821 1491.0900
1496.2802 1498.9538 1537.6282
1539.6999 1546.8788 1665.1206
1667.1022 1670.9778 1682.1439
1684.0074 1685.9832 1806.2358
3086.2879 3170.4959 3196.1550
3203.6280 3210.2832 3213.8210
3213.8356 3218.0026 3219.9467
3224.4991 3224.9700 3227.9805
3237.1930 3241.4604 3242.2360
3242.2949 3247.5387 3250.2538
A-TS2
Zero-point correction 0.356404
Thermal correction to Energy 0.388822
Thermal correction to Enthalpy 0.389766
Thermal correction to Gibbs Free Energy 0.28447
Sum of electronic and zero-point Energies -2135.484645
Sum of electronic and thermal Energies -2135.452227
Sum of electronic and thermal Enthalpies -2135.451283
Sum of electronic and thermal Free Energies -2135.556578
Cartesian coordinate
C -0.05553300 -0.56927900 0.15284000
C -0.29484500 0.73382800 0.20849100
C -0.75525800 -1.88753100 0.24235000
H -0.19625600 -2.63013300 -0.33067200
H -0.80360800 -2.22322100 1.28275200
H -1.77120400 -1.80113200 -0.14813500
P 1.59306200 -0.04006200 0.16549300
C -0.48285600 2.14236400 -0.04801600
C -0.26649200 3.11494500 0.94281900
C -0.78218700 2.54467800 -1.35979100
C -0.34855700 4.46175700 0.61630600
H -0.03839500 2.80788900 1.95880700
C -0.85435000 3.89874000 -1.66828300
H -0.93967200 1.79347100 -2.12678100
C -0.63926700 4.86361300 -0.68805100
H -0.18310900 5.20465300 1.38991700
H -1.08276800 4.19682100 -2.68650400
H -0.70133400 5.91798300 -0.93423200
C 2.24385100 0.55880200 1.72320500
C 3.54865100 1.06264500 1.78410400
C 1.44578000 0.51050200 2.87289700
C 4.04760200 1.51942400 3.00009300
H 4.16973400 1.09191600 0.89343100
C 1.95774600 0.96841600 4.08133800
H 0.43162100 0.12351900 2.82621500
C 3.25597200 1.47248000 4.14495700
H 5.05713400 1.91224400 3.04963700
H 1.34148400 0.93062000 4.97289500
H 3.65061700 1.82920600 5.09045400
C 2.21499400 0.81030400 -1.28117500
C 2.35372500 0.10686300 -2.48202800
C 2.48646100 2.18059200 -1.21766900
C 2.76749200 0.78312600 -3.62329800
H 2.15646200 -0.95999200 -2.51380200
C 2.91261300 2.84416000 -2.36335800
H 2.35200600 2.72605700 -0.28755400
C 3.04965400 2.14735800 -3.56187300
H 2.88077800 0.24429100 -4.55751600
H 3.12957000 3.90584600 -2.32031600
H 3.37989500 2.66954400 -4.45392100
I -2.75606900 0.55912600 1.68054300
O 2.63017400 -1.63167600 -0.01377400
S 4.16904200 -1.83346700 0.05295200
C 4.30064400 -3.24120100 -1.11629600
O 4.58855000 -2.32964200 1.34764200
O 4.88373600 -0.72640100 -0.55721400
F 3.59731100 -4.26824000 -0.66685200
F 5.57546400 -3.58632600 -1.22109200
F 3.84332700 -2.88021100 -2.30906600
I -5.15168300 0.53991900 3.37259100
Variable frequencies
-534.6347 13.1769 15.8483
21.8743 29.1182 34.3373
37.1001 43.9818 46.2926
46.7226 54.3647 57.2633
62.1025 73.9367 79.4469
91.3869 99.3906 103.8599
124.4289 129.6691 138.2456
147.7330 166.4100 181.1252
197.7169 215.2223 222.7313
236.6806 240.1462 252.8432
274.5818 325.0561 325.1838
344.9930 367.8206 372.3710
392.9653 403.7330 409.4643
418.0231 465.0965 481.4346
486.1918 498.5507 511.6805
517.5230 519.3359 573.0161
584.0697 585.9204 623.3510
624.5315 631.8593 633.4039
678.2091 706.6403 708.8018
712.1228 718.5809 749.2362
764.9233 767.2416 768.9477
792.9569 800.6679 862.1211
882.1508 884.1064 891.3921
926.9829 966.5751 970.4048
996.7500 999.5265 1010.2037
1010.8598 1013.8833 1015.9213
1016.8010 1022.9610 1032.6852
1036.5741 1039.8560 1067.7745
1068.8588 1069.1242 1119.3570
1128.1444 1129.6545 1132.3300
1144.3841 1152.8754 1174.7092
1178.9083 1186.3869 1191.1013
1205.5291 1219.9658 1222.4137
1253.0109 1285.3126 1306.7332
1316.6619 1322.1995 1337.4314
1346.8765 1359.2422 1370.7691
1371.9349 1390.5611 1399.9302
1462.6408 1478.5794 1490.6587
1496.4815 1499.1525 1530.0081
1537.0913 1538.8492 1655.7595
1666.5207 1671.0789 1680.4338
1682.0552 1683.4174 1825.3127
3073.2986 3157.0065 3177.5198
3206.5618 3213.6891 3214.0209
3216.6638 3217.7323 3221.2697
3223.7877 3225.7242 3227.7713
3232.4965 3236.1178 3237.8782
3237.9920 3245.4660 3246.6109
B-TS2
Zero-point correction 0.356934
Thermal correction to Energy 0.389012
Thermal correction to Enthalpy 0.389956
Thermal correction to Gibbs Free Energy 0.28544
Sum of electronic and zero-point Energies -2135.478648
Sum of electronic and thermal Energies -2135.44657
Sum of electronic and thermal Enthalpies -2135.445626
Sum of electronic and thermal Free Energies -2135.550142
Cartesian coordinate
C 0.08259900 0.60621400 0.69955100
C -0.47688300 -0.50481800 1.20055900
P 1.31922700 -0.48747500 0.18260200
C 1.00232000 -1.46224500 -1.28627700
C 1.96432800 -2.36519900 -1.75856200
C -0.19536300 -1.26949000 -1.98340900
C 1.70718400 -3.08615300 -2.91997200
H 2.90682900 -2.49746100 -1.23474500
C -0.43599500 -1.99327000 -3.14559300
H -0.93366800 -0.55642300 -1.63126100
C 0.51084800 -2.90301600 -3.61086200
H 2.44750300 -3.78820700 -3.28738700
H -1.36386300 -1.84165900 -3.68586300
H 0.31879300 -3.46615500 -4.51797300
C 2.31410700 -1.25621200 1.45107200
C 3.01928600 -0.43441400 2.33578800
C 2.35717300 -2.64807200 1.57385600
C 3.77425200 -1.01486900 3.34758900
H 2.99099300 0.64435600 2.21988000
C 3.12701500 -3.21758200 2.58300200
H 1.79293500 -3.27974200 0.89376100
C 3.83123600 -2.40291800 3.46697300
H 4.32668400 -0.38462500 4.03584800
H 3.17210600 -4.29659300 2.68066100
H 4.42832800 -2.85208300 4.25361900
I -3.05197300 -0.20168000 0.50384600
O 2.72661000 0.61437900 -0.54065700
S 4.12315500 0.24617900 -1.10308100
C 5.07813800 1.63566200 -0.38058100
O 4.18177900 0.41267100 -2.54105500
O 4.64843700 -0.96771200 -0.50279200
F 4.59862300 2.78914100 -0.81936700
F 6.34704300 1.51492700 -0.74272500
F 4.99438400 1.59813400 0.94391300
I -5.94664500 -0.13352800 -0.25874200
C -0.26101900 2.00490600 0.42350700
C -1.13131900 2.68754500 1.28219400
C 0.30858300 2.66380500 -0.67073900
C -1.43686400 4.01911800 1.03683200
H -1.55798400 2.16986600 2.13605700
C -0.01073300 3.99524100 -0.91601800
H 0.99881500 2.13431600 -1.32052600
C -0.88199400 4.67142100 -0.06558000
H -2.10768400 4.55079900 1.70312900
H 0.42383000 4.50419900 -1.76955100
H -1.12687200 5.71098400 -0.25754000
C -0.75174100 -1.63044600 2.14124200
H 0.15608300 -1.85364300 2.70965200
H -1.56614500 -1.39938300 2.83055100
H -1.02480500 -2.52503200 1.57365800
Variable frequencies
-537.9337 7.4161 15.6765
23.5643 27.6339 32.5524
40.6130 42.1761 46.4257
50.3061 58.2755 60.6616
68.6473 75.1933 79.3697
94.4710 95.7972 110.1046
137.3859 149.2751 155.6051
169.3220 182.4310 198.4940
206.9968 228.5323 233.8530
248.6243 250.9921 277.4929
292.1013 323.3550 326.5152
342.3244 345.6002 373.9022
380.7281 407.7513 413.3044
416.9119 453.4912 473.5128
483.8348 499.8852 503.5141
515.0537 531.5388 574.8819
577.0415 586.0392 622.6744
623.4845 624.9817 631.6145
688.1064 706.2019 708.4475
712.9871 722.0133 749.5218
764.7580 771.1113 782.7310
794.6103 870.8723 872.7993
882.3018 890.2137 903.7276
956.4187 961.7522 973.5219
1001.3203 1005.0629 1005.3865
1011.9193 1013.2126 1021.5738
1023.0802 1034.5214 1035.0709
1043.7771 1044.5818 1059.2347
1065.8999 1068.2283 1070.6494
1121.7977 1123.1218 1132.5644
1138.3717 1149.0906 1171.8344
1180.8036 1186.5773 1190.3195
1203.3532 1213.4859 1223.2024
1280.9805 1289.4205 1306.9973
1316.3731 1335.7576 1339.7580
1343.5526 1364.1561 1366.4532
1373.5451 1382.7366 1400.6504
1472.9263 1490.8715 1493.5395
1497.1245 1499.5951 1535.2432
1538.1981 1542.6336 1665.9924
1669.6635 1670.7226 1681.0105
1681.3919 1688.0559 1724.1121
3069.2559 3153.9252 3159.4804
3207.5755 3213.1738 3214.5971
3217.1645 3218.2302 3220.4124
3221.1757 3226.1621 3226.4792
3230.6576 3234.8215 3238.3091
3240.4822 3242.2538 3248.1655
C-TS2
Zero-point correction 0.357755
Thermal correction to Energy 0.389524
Thermal correction to Enthalpy 0.390468
Thermal correction to Gibbs Free Energy 0.287161
Sum of electronic and zero-point Energies -2135.495666
Sum of electronic and thermal Energies -2135.463897
Sum of electronic and thermal Enthalpies -2135.462953
Sum of electronic and thermal Free Energies -2135.56626
Cartesian coordinate
C -0.90945600 1.53395700 1.43089300
C 0.27367200 1.58731500 0.78910700
C -1.70233500 2.41886700 2.33992900
H -2.69472000 2.60252000 1.92009500
H -1.83686000 1.94037600 3.31408100
H -1.18650900 3.37126300 2.48209300
P -1.31004600 0.34897000 0.24295400
C 1.20848700 2.72454800 0.87301500
C 1.64916100 3.34374100 -0.30286800
C 1.63570400 3.21394100 2.11327100
C 2.48108800 4.45514200 -0.23531500
H 1.32445300 2.95239300 -1.26413500
C 2.48973700 4.31167800 2.17325300
H 1.31129200 2.71914100 3.02428800
C 2.90953500 4.93687100 1.00160000
H 2.80752300 4.93907700 -1.15018100
H 2.82741900 4.67844900 3.13714700
H 3.57355100 5.79358700 1.04990400
C -0.76468400 -1.34451000 0.45228200
C -0.69016500 -2.20028600 -0.64784400
C -0.48782400 -1.80241900 1.74380100
C -0.29659600 -3.52047500 -0.45287200
H -0.93984700 -1.84416200 -1.64281800
C -0.09612300 -3.12197800 1.92485700
H -0.56740500 -1.13282900 2.59569800
C 0.00782100 -3.97600200 0.82710600
H -0.22856700 -4.19135500 -1.30207400
H 0.12732000 -3.48564800 2.92185700
H 0.31804100 -5.00532400 0.97348400
C -1.55599700 0.86241600 -1.47542600
C -2.76333600 1.44436000 -1.87307000
C -0.49470900 0.76297800 -2.38290500
C -2.90077900 1.92956300 -3.17058200
H -3.59114000 1.52031500 -1.17940200
C -0.64804500 1.23192900 -3.68249100
H 0.44610400 0.31351700 -2.08111900
C -1.84873300 1.82086000 -4.07539400
H -3.83588300 2.38855000 -3.47248200
H 0.17310600 1.13984300 -4.38480900
H -1.96310600 2.19459700 -5.08752500
I 2.38923800 -0.13355000 0.08857700
O -3.06865400 0.08624200 0.64601200
S -3.94713600 -1.16079900 0.27047700
C -5.57386000 -0.33198100 0.47667400
O -3.87571400 -2.18076000 1.29219200
O -3.80418400 -1.50476700 -1.12938100
F -6.52313900 -1.20823500 0.19511400
F -5.66699200 0.69273800 -0.36043600
F -5.70857300 0.09898800 1.71976400
I 4.82361900 -1.69090900 -0.37855300
Variable frequencies
-239.3070 13.3435 15.7755
18.7960 30.0168 32.6766
42.6070 43.4023 48.6365
53.9211 56.0789 64.5505
67.6825 76.1951 77.2910
89.8284 95.7979 123.5573
137.0780 142.2204 158.8640
175.9311 189.0626 200.5237
204.6467 217.9202 240.4756
250.3295 262.4969 266.5203
272.9428 311.2084 329.0394
346.8751 372.1247 403.9575
409.9449 411.7154 430.2452
440.6442 482.6344 495.5071
498.5163 515.4830 522.6172
530.0070 571.5433 576.0946
602.8585 610.0890 622.4918
626.5521 628.2324 640.7211
694.8332 704.3651 711.9782
716.0043 745.4886 762.1184
765.6497 777.3245 796.8087
801.6780 824.7078 869.5331
874.1015 881.8019 887.7198
951.9247 955.9657 970.1989
1000.0054 1003.0159 1005.7523
1012.7182 1014.0954 1016.5086
1017.2713 1029.8106 1034.0508
1035.1799 1038.5695 1066.6883
1067.0528 1069.5250 1115.5747
1125.5704 1128.4662 1135.1481
1149.3429 1171.7966 1180.8517
1185.3301 1186.9309 1196.5479
1204.3408 1212.7620 1219.9627
1269.4780 1287.3037 1309.5072
1321.1855 1329.0891 1335.5376
1341.4681 1356.4783 1365.4748
1366.5060 1402.0754 1403.7556
1483.2102 1488.6552 1491.8792
1495.0189 1497.4165 1534.6236
1537.6794 1539.8033 1665.4674
1669.3994 1672.6549 1681.0459
1683.1575 1684.5025 1689.2602
3072.7889 3150.8680 3173.3151
3200.1983 3205.9385 3207.4027
3213.0755 3215.4760 3219.0645
3221.9146 3224.2480 3227.8558
3227.8902 3231.3530 3236.8564
3241.1138 3242.5978 3259.4222
D-TS2
Zero-point correction 0.358497
Thermal correction to Energy 0.390057
Thermal correction to Enthalpy 0.391002
Thermal correction to Gibbs Free Energy 0.289434
Sum of electronic and zero-point Energies -2135.497757
Sum of electronic and thermal Energies -2135.466197
Sum of electronic and thermal Enthalpies -2135.465253
Sum of electronic and thermal Free Energies -2135.566821
Cartesian coordinate
C -1.28379300 1.68372400 0.30119600
C 0.03479800 1.93402800 0.26655500
P -0.78561400 0.04109200 0.40667400
C -0.08648600 -0.65482000 1.92153100
C -0.21696300 -2.02712800 2.16288800
C 0.54121100 0.16861200 2.85618300
C 0.30908200 -2.57244300 3.32889600
H -0.71883000 -2.67373700 1.44773300
C 1.04336300 -0.38150800 4.03077600
H 0.63906700 1.23345200 2.66794300
C 0.93614800 -1.75056800 4.26281700
H 0.21847200 -3.63783200 3.50932700
H 1.52423300 0.26085900 4.76022100
H 1.33853700 -2.17754600 5.17533000
C -0.34472700 -0.78329200 -1.12697300
C -0.85482200 -0.24687900 -2.31167500
C 0.46730300 -1.91873000 -1.14896800
C -0.56282700 -0.86455300 -3.52281800
H -1.47017400 0.64801600 -2.29132100
C 0.75575100 -2.52672900 -2.36450000
H 0.88848000 -2.31624600 -0.23169500
C 0.23845700 -2.00379600 -3.54816700
H -0.95762700 -0.45319800 -4.44538500
H 1.38919900 -3.40651600 -2.38645000
H 0.46634100 -2.48218200 -4.49498000
I 2.62701300 0.73364600 -0.07282500
O -2.43314400 -0.74816900 0.70317900
S -3.21918200 -2.01191900 0.25710300
C -4.41987900 -1.20023000 -0.87011300
O -3.98654600 -2.52454700 1.37113100
O -2.41461900 -2.90907200 -0.54534400
F -5.23128700 -0.42326900 -0.17036200
F -5.12330800 -2.13338900 -1.49291400
F -3.76876700 -0.46638600 -1.76350000
I 5.43393800 0.02959400 -0.46807000
C -2.54583100 2.44000400 0.23667700
C -2.64389300 3.52934100 -0.63779300
C -3.64950000 2.07426900 1.01481600
C -3.82941400 4.25218300 -0.72135200
H -1.79579700 3.79304700 -1.26288500
C -4.83264900 2.79999200 0.92435800
H -3.57748000 1.22455400 1.68554900
C -4.92457900 3.88949200 0.06035100
H -3.89991100 5.09382000 -1.40242400
H -5.68601000 2.51168600 1.52932100
H -5.85045700 4.45117800 -0.00795700
C 0.67209300 3.29268300 0.24054900
H -0.07818600 4.06573600 0.43476000
H 1.47071700 3.37032100 0.98208300
H 1.12781300 3.47695600 -0.73759700
Variable frequencies
-220.7243 15.3623 21.0274
25.6194 28.6950 33.2218
42.3447 50.0935 50.8032
56.1258 62.3942 72.1025
74.6094 80.0972 83.8350
93.4011 101.9375 115.3161
153.2935 164.0481 169.3468
189.3659 194.4112 211.8719
221.1331 238.8593 242.3270
249.0570 252.5733 262.8967
292.3405 311.5912 327.2545
341.6687 347.2720 364.6758
406.9166 415.6154 419.0090
442.9848 450.4326 484.2757
490.1943 507.6202 521.6802
536.3954 569.8330 580.7837
583.6750 601.4657 619.6066
622.6807 626.5720 631.5307
699.7439 709.1318 713.9467
716.5777 732.5847 747.9952
772.0478 776.7558 781.9788
796.7655 877.0013 877.9104
893.6507 913.1088 951.3370
967.3305 972.3760 976.8538
1006.5472 1008.0680 1011.4776
1013.9667 1014.9728 1022.9794
1028.1217 1030.3485 1036.7416
1041.2951 1044.5586 1067.8276
1069.3957 1074.1933 1110.7579
1124.6232 1127.6901 1131.4702
1144.0254 1149.6404 1175.5579
1185.7301 1186.8776 1188.7442
1211.5334 1214.3292 1224.9243
1282.5038 1285.9651 1307.6932
1318.0383 1333.4011 1340.8933
1342.1466 1363.3986 1367.8489
1370.3457 1399.7076 1402.5463
1477.2846 1481.2270 1492.0357
1497.6150 1503.0404 1535.7045
1541.6901 1548.0733 1669.1093
1670.9036 1672.9122 1683.0727
1685.8640 1692.9430 1713.5643
3067.4015 3149.5733 3159.6188
3202.4725 3210.7171 3212.9716
3218.6762 3221.3807 3224.7889
3225.9243 3227.2535 3230.6468
3232.0779 3237.0233 3242.9105
3244.0164 3246.9778 3252.3820
A-M2
Zero-point correction 0.360175
Thermal correction to Energy 0.391039
Thermal correction to Enthalpy 0.391983
Thermal correction to Gibbs Free Energy 0.291546
Sum of electronic and zero-point Energies -2135.555457
Sum of electronic and thermal Energies -2135.524593
Sum of electronic and thermal Enthalpies -2135.523649
Sum of electronic and thermal Free Energies -2135.624086
Cartesian coordinate
C -0.00263700 -0.32253100 0.61121400
C -0.94557200 0.53872700 0.18238200
C -0.24256800 -1.68635800 1.21972900
H 0.58628500 -1.99681800 1.85966800
H -1.15217800 -1.65925400 1.82112400
H -0.36369000 -2.44489600 0.44071800
P 1.72082000 0.11172400 0.36190600
C -0.66628300 1.92176800 -0.25177700
C -0.86519400 2.31818000 -1.58038700
C -0.19962300 2.84834100 0.68765200
C -0.54892700 3.61210700 -1.96906400
H -1.24323200 1.60146900 -2.30328000
C 0.08613300 4.15576600 0.29638100
H -0.08767000 2.55181800 1.72672400
C -0.07671400 4.53444800 -1.03134300
H -0.67670300 3.90779500 -3.00507800
H 0.43628600 4.87266900 1.03165400
H 0.15410400 5.54906000 -1.33895200
C 2.52883600 0.74049900 1.81951200
C 3.86631700 1.16333700 1.76682400
C 1.81217500 0.76701400 3.02348900
C 4.47852300 1.61161600 2.93031100
H 4.41972200 1.13849100 0.83260900
C 2.43873300 1.21964100 4.17821400
H 0.77489800 0.44483700 3.05594700
C 3.76679200 1.63935800 4.12937200
H 5.51118200 1.93997900 2.90060400
H 1.89016800 1.24478100 5.11273300
H 4.25163800 1.99241400 5.03337400
C 2.13538100 1.01083100 -1.12052100
C 1.93758800 0.35989700 -2.34571800
C 2.58868900 2.33088000 -1.06621800
C 2.19859300 1.04635300 -3.52369700
H 1.58544700 -0.66687900 -2.37807900
C 2.84842900 3.00406100 -2.25513500
H 2.71652800 2.83381300 -0.11349900
C 2.65321700 2.36432800 -3.47651200
H 2.04982300 0.55396600 -4.47799100
H 3.19497800 4.03105300 -2.22408900
H 2.85449900 2.89600300 -4.40051600
I -3.00881100 -0.04658900 0.15058500
O 2.29584800 -1.42930700 0.07617500
S 3.85757800 -1.89038800 0.05461400
C 3.55357900 -3.30876100 -1.08861400
O 4.21115000 -2.40080300 1.35115200
O 4.64263300 -0.88805400 -0.62157400
F 2.68332600 -4.12075700 -0.52737500
F 4.70511700 -3.91859800 -1.28052000
F 3.08343700 -2.84060800 -2.22907400
I -6.38651700 -1.00571300 0.09835900
Variable frequencies
-20.5876 11.3362 16.2556
20.2441 32.0258 37.6784
41.1719 47.0801 51.3892
66.0176 66.6859 73.5224
82.8339 86.7847 102.3602
117.9939 127.5370 136.4579
144.3497 150.6217 165.3421
176.5303 189.5741 194.8987
233.2692 240.7832 256.8602
259.5774 274.9499 308.1325
322.1765 342.9828 354.5798
383.7837 400.4397 409.2816
412.3945 418.0895 429.5895
463.4424 479.5593 486.1402
512.4812 521.2175 537.4831
557.4697 568.7057 607.7996
621.1985 621.9666 623.9523
636.5469 648.6517 675.1415
705.9851 708.5904 715.3087
728.5495 746.0159 754.2860
773.4003 775.1116 795.7001
802.5570 850.7410 873.6293
881.0145 886.9432 889.6628
953.2984 969.0336 983.0484
1007.0708 1011.0847 1011.9178
1014.3688 1015.2876 1026.3511
1027.3816 1030.1784 1046.0157
1048.5549 1050.4825 1066.5799
1067.3717 1068.3285 1117.9278
1127.6006 1130.3322 1139.8063
1148.9846 1151.7388 1157.4439
1179.9029 1189.0581 1190.0394
1203.8201 1220.2693 1223.2139
1271.3302 1275.9941 1330.9496
1337.1227 1339.4230 1347.1045
1347.5892 1360.8890 1372.4342
1374.9799 1428.0159 1431.8212
1488.7512 1489.9282 1492.7159
1493.7502 1496.3030 1534.1129
1535.6013 1541.4319 1660.7084
1664.2566 1668.4802 1673.0922
1679.0849 1680.7546 1692.7924
3085.5802 3161.7639 3184.3090
3202.7420 3212.3950 3218.9314
3220.2572 3222.4570 3223.9687
3225.2805 3226.2511 3233.8962
3236.5068 3240.1830 3240.8936
3244.2241 3248.8791 3249.2389
B-M2
Zero-point correction 0.359406
Thermal correction to Energy 0.390594
Thermal correction to Enthalpy 0.391538
Thermal correction to Gibbs Free Energy 0.289836
Sum of electronic and zero-point Energies -2135.54833
Sum of electronic and thermal Energies -2135.517143
Sum of electronic and thermal Enthalpies -2135.516198
Sum of electronic and thermal Free Energies -2135.617901
Cartesian coordinate
C 0.00547000 -0.27125200 -0.09870400
C -0.94538100 -1.19273500 0.14003000
P 1.73810700 -0.75618800 0.00382800
C 2.29123700 -1.88621900 -1.25664000
C 3.62302200 -2.33060700 -1.23715700
C 1.41780400 -2.26798500 -2.28216500
C 4.07257100 -3.16172300 -2.25436200
H 4.29880100 -2.03007100 -0.44012200
C 1.88165000 -3.10696900 -3.28891200
H 0.39009100 -1.91669700 -2.29104200
C 3.20261200 -3.54986700 -3.27354200
H 5.09982400 -3.50762900 -2.25054600
H 1.21199100 -3.41243300 -4.08466200
H 3.55899800 -4.20292200 -4.06300800
C 2.29669600 -1.23591500 1.63042300
C 2.32369700 -0.25002700 2.62640800
C 2.64295600 -2.56000300 1.91867500
C 2.70919200 -0.59769200 3.91361400
H 2.06173400 0.77901200 2.39600500
C 3.02316600 -2.89446900 3.21418000
H 2.62263600 -3.32255100 1.14556200
C 3.05654800 -1.91703500 4.20537300
H 2.74132400 0.15968500 4.68863700
H 3.29474700 -3.91815200 3.44553900
H 3.35553900 -2.18322200 5.21353500
I -3.00945800 -0.62695600 0.08637200
O 2.43036700 0.71407500 -0.29070500
S 4.00698200 1.08859300 -0.46175200
C 3.75049800 2.83104600 0.10206800
O 4.33831500 1.08273200 -1.85946100
O 4.77927300 0.36751800 0.51835200
F 2.90553200 3.42145000 -0.71357900
F 4.92385000 3.42975400 0.07796500
F 3.26926500 2.80792200 1.33085600
I -6.44002300 0.21056300 0.05919600
C -0.21656700 1.17837600 -0.37803000
C -0.41934300 2.06257200 0.68408000
C -0.17114600 1.66047800 -1.68773000
C -0.58820200 3.42110500 0.43410900
H -0.46493500 1.67888300 1.69967300
C -0.34257500 3.01908000 -1.93366800
H -0.00781200 0.97063300 -2.51132500
C -0.54828400 3.89957300 -0.87358000
H -0.75719800 4.10425600 1.25964600
H -0.31648500 3.38941100 -2.95288700
H -0.68295000 4.95857900 -1.06717100
C -0.72605200 -2.63924900 0.45975600
H 0.32309300 -2.94626800 0.43409100
H -1.12183800 -2.85477400 1.45631900
H -1.27725400 -3.26125200 -0.25074100
Variable frequencies
-9.5817 14.2548 17.8548
23.7685 31.4184 34.7718
41.1688 46.2422 48.7694
51.9991 57.3581 61.1738
64.2473 69.2912 84.1494
100.5860 106.8193 133.7225
142.0353 163.3706 168.3506
180.9492 185.5320 188.3530
230.7093 241.8490 242.7982
263.8107 275.7508 294.1589
323.3035 339.9841 367.3245
382.1989 396.0772 404.2287
408.7900 412.8320 422.0692
447.8542 475.5839 482.7007
501.9153 517.8177 548.4597
558.6948 569.9693 605.1240
617.8308 619.6906 620.5961
628.2284 642.0161 678.0623
705.1787 707.1994 716.4733
719.6530 737.0072 752.2812
767.9193 772.8128 783.6603
808.2680 872.2534 876.4544
879.3440 887.0395 929.6391
956.1054 970.4704 978.1758
1002.9925 1010.6419 1011.6656
1016.4437 1017.8828 1020.0658
1028.3378 1030.0266 1033.5979
1045.0127 1049.7940 1065.5534
1066.8265 1070.1969 1120.6228
1125.5491 1130.7509 1138.2654
1143.3522 1148.1133 1153.9954
1183.2084 1186.3575 1191.0370
1207.8582 1214.9441 1221.0708
1262.5117 1277.3731 1333.4253
1334.9931 1337.7047 1346.0343
1350.5833 1361.6681 1366.8996
1373.1458 1418.2697 1441.9863
1461.8245 1489.3778 1494.8130
1495.3042 1498.4357 1532.5205
1534.1088 1546.2302 1662.9286
1665.6959 1675.0584 1678.0446
1678.4166 1683.4824 1695.1867
3077.9544 3157.8104 3164.4960
3199.3477 3201.8073 3203.0883
3212.9523 3215.9470 3219.7688
3223.7438 3224.4795 3226.1605
3233.2252 3234.4673 3237.7873
3240.4950 3247.5997 3253.2575
C-M2
Zero-point correction 0.360884
Thermal correction to Energy 0.392422
Thermal correction to Enthalpy 0.393367
Thermal correction to Gibbs Free Energy 0.292347
Sum of electronic and zero-point Energies -2135.553247
Sum of electronic and thermal Energies -2135.521708
Sum of electronic and thermal Enthalpies -2135.520764
Sum of electronic and thermal Free Energies -2135.621784
Cartesian coordinate
C -0.55850600 1.82057200 0.16725900
C 0.75104600 2.13090500 0.07631200
C -1.67505200 2.83265700 0.33853500
H -2.31075900 2.56988300 1.18741900
H -1.24719100 3.81832700 0.51585300
H -2.31418900 2.88075600 -0.54818700
P -1.07059500 0.08438000 0.14093100
C 1.25653400 3.51691300 -0.00016800
C 0.77029300 4.37913200 -0.99071200
C 2.24226800 3.97114600 0.88341600
C 1.25564700 5.67909800 -1.08694700
H 0.02527200 4.01794600 -1.69344500
C 2.70962000 5.27704600 0.79597900
H 2.63652900 3.29970000 1.64031200
C 2.22110700 6.13176000 -0.19097400
H 0.88177600 6.33637600 -1.86474600
H 3.46417700 5.62517700 1.49317100
H 2.59892600 7.14595900 -0.26617000
C -0.69434300 -0.81258300 1.63332700
C -0.84991400 -2.20518000 1.67802500
C -0.30508400 -0.09189000 2.77069700
C -0.60936700 -2.87191900 2.87353000
H -1.16074300 -2.75839500 0.79776300
C -0.07182100 -0.77309800 3.95682100
H -0.16943600 0.98461700 2.72155400
C -0.22206700 -2.15876900 4.00583100
H -0.72022200 -3.94921800 2.91675300
H 0.23478200 -0.22493600 4.84030100
H -0.03070700 -2.68701000 4.93376300
C -0.80119400 -0.83975500 -1.36306800
C -1.58183200 -0.49282000 -2.47514800
C 0.16758900 -1.84571800 -1.44690600
C -1.39119900 -1.16851900 -3.67291500
H -2.33380100 0.28691600 -2.40212400
C 0.34705100 -2.51165400 -2.65348100
H 0.79978700 -2.10121300 -0.60106900
C -0.42957300 -2.17535400 -3.76025900
H -1.99162800 -0.90885000 -4.53746700
H 1.10946700 -3.28023200 -2.72018200
H -0.28225500 -2.69617600 -4.70052200
I 2.24407100 0.59406800 -0.00357800
O -2.72144900 0.34960400 0.12992800
S -3.85512100 -0.74516900 0.53263900
C -5.16579600 0.05413900 -0.49258200
O -4.18715700 -0.58236200 1.92179300
O -3.51728700 -2.02257100 -0.04176100
F -5.29667400 1.30960300 -0.11435000
F -6.28561500 -0.61020100 -0.29323100
F -4.81207800 -0.00947300 -1.76252700
I 3.89394900 -2.53644500 -0.28278600
Variable frequencies
22.0854 27.0950 29.2253
33.5117 38.1240 40.7724
47.6705 50.0242 55.0972
57.6523 60.5463 69.0648
73.5526 85.5145 95.2475
103.3242 115.1679 141.4881
162.7869 172.7149 177.3454
194.4478 200.6023 223.4343
230.7480 238.7852 246.0886
260.6950 275.6264 322.7218
325.4804 344.1392 349.2672
370.0447 394.1990 405.3412
417.1070 419.1919 441.7700
462.0589 484.1316 493.9983
505.2220 525.0779 538.3072
558.5886 570.7613 611.6403
613.0436 620.1279 622.3134
636.4428 639.4525 694.0904
702.6759 711.0282 717.7340
734.1698 753.8900 762.6810
770.2815 778.3674 802.0506
807.2526 851.5942 878.4490
879.4464 882.3385 888.7177
964.9447 972.2117 981.3316
1009.2105 1009.6068 1010.5967
1014.3745 1018.5800 1026.0236
1029.6835 1031.7570 1047.7819
1051.0286 1060.6875 1066.0777
1067.0962 1073.3698 1127.0156
1128.3453 1133.2561 1135.9954
1143.5612 1151.1753 1156.3165
1187.9115 1188.9387 1192.0697
1213.1490 1219.9635 1227.1232
1270.0148 1277.7336 1336.5814
1337.9997 1339.1099 1343.1266
1347.8721 1366.9207 1371.2360
1372.8710 1425.5536 1435.4211
1484.0035 1491.0123 1494.8560
1497.6589 1502.6128 1532.4247
1534.8442 1546.2015 1661.6405
1662.1148 1666.1007 1675.3237
1678.3180 1679.6119 1694.5503
3086.7822 3157.4208 3202.5011
3212.1975 3216.6129 3218.4658
3222.4330 3223.5673 3224.6767
3226.6401 3231.4469 3231.4824
3238.6812 3239.8781 3241.8439
3248.1376 3251.5804 3256.7713
D-M2
Zero-point correction 0.36022
Thermal correction to Energy 0.392013
Thermal correction to Enthalpy 0.392957
Thermal correction to Gibbs Free Energy 0.290627
Sum of electronic and zero-point Energies -2135.555953
Sum of electronic and thermal Energies -2135.52416
Sum of electronic and thermal Enthalpies -2135.523216
Sum of electronic and thermal Free Energies -2135.625547
Cartesian coordinate
C -0.82752500 1.72503800 0.09630800
C 0.25787400 2.52389500 0.11342100
P -0.64930300 -0.07587500 0.07981400
C 0.04550900 -0.76381200 1.56942500
C 0.46557100 -2.10097700 1.59640500
C 0.10103400 0.03405300 2.72045600
C 0.94919600 -2.63168000 2.78663700
H 0.40861400 -2.72019100 0.70713100
C 0.58203100 -0.51286900 3.90139200
H -0.20873200 1.07442300 2.68570500
C 1.00820700 -1.84039700 3.93153600
H 1.28366200 -3.66219900 2.81553200
H 0.63342000 0.09840700 4.79507300
H 1.39268900 -2.25974500 4.85513200
C -0.03542600 -0.82005700 -1.42277600
C -0.89178400 -0.83086400 -2.53396900
C 1.26439900 -1.33151400 -1.50688000
C -0.43878400 -1.37132900 -3.73014700
H -1.89936200 -0.43265400 -2.46289800
C 1.70069300 -1.87077100 -2.71153300
H 1.94675900 -1.29804500 -0.66177300
C 0.85292800 -1.89110700 -3.81662900
H -1.09371700 -1.38781500 -4.59395700
H 2.71097200 -2.25967000 -2.77781900
H 1.20134800 -2.31047700 -4.75466600
I 2.23081200 1.70736000 0.07435000
O -2.26849400 -0.46546900 0.06138100
S -2.90660600 -1.88004600 0.54435000
C -4.44556300 -1.65204200 -0.44920000
O -3.23335800 -1.79344800 1.94192400
O -2.14133400 -2.96861800 -0.00886000
F -5.05226300 -0.55301300 -0.05256900
F -5.20908300 -2.70601100 -0.24265100
F -4.11831200 -1.56416800 -1.72488800
I 4.97512700 -0.56650200 -0.23738300
C -2.22340900 2.25429800 0.00881100
C -2.64809200 2.86537600 -1.17415600
C -3.10819300 2.14134300 1.08585900
C -3.94246500 3.36932700 -1.27422800
H -1.95875800 2.94452500 -2.01003200
C -4.40055200 2.64348000 0.98180300
H -2.78627200 1.65337500 2.00242800
C -4.81883800 3.25765000 -0.19804600
H -4.26506400 3.84600600 -2.19388000
H -5.08198800 2.55422600 1.82113800
H -5.82788500 3.64825800 -0.27767000
C 0.19408700 4.01910300 0.13014400
H -0.82503300 4.37913000 0.27679300
H 0.83848600 4.40789900 0.92283000
H 0.57838300 4.41006300 -0.81748000
Variable frequencies
17.7864 19.3201 26.7770
32.4533 35.7480 39.1589
46.5785 51.1712 55.5507
58.4538 61.9748 65.3456
79.4522 80.2834 87.6310
94.0150 112.9944 127.5348
138.8593 167.5610 179.1785
183.0796 197.0179 206.2784
229.3553 240.5324 249.8603
261.9404 277.9188 296.5601
319.2818 326.4938 346.0696
380.8760 391.1734 409.1155
414.2171 422.3945 448.8706
463.7130 483.2313 492.7371
502.0412 514.4434 547.2921
556.8769 569.5027 585.7966
606.7412 621.4298 622.6640
632.4444 640.7332 693.0374
705.4804 712.9664 718.3551
728.5039 744.2554 754.4765
774.9501 780.3748 791.9947
805.9635 865.9817 873.0292
884.4187 897.0919 937.4620
963.9206 978.8076 987.9688
1002.7387 1009.3624 1010.9970
1017.8005 1021.1539 1029.2344
1031.5479 1032.9824 1046.8594
1051.5872 1053.1403 1065.6119
1066.1594 1073.1667 1122.1728
1129.6640 1131.5621 1133.9882
1139.4252 1143.0686 1156.9604
1184.6540 1192.8017 1193.1257
1211.7742 1218.9594 1221.6449
1264.6257 1279.7480 1334.6525
1335.3264 1337.2959 1346.2901
1347.6190 1363.1260 1368.4181
1372.0345 1412.1499 1436.4164
1473.7586 1479.3248 1490.1899
1496.3284 1498.1224 1530.7678
1531.7404 1548.3220 1659.9047
1662.3422 1667.8179 1673.7473
1674.7066 1675.9945 1694.0621
3079.7283 3154.5011 3181.6069
3195.8648 3205.6317 3211.5860
3216.7764 3220.5676 3224.0752
3225.0463 3230.2022 3234.9735
3235.6488 3239.8977 3242.0859
3249.0407 3250.4499 3256.0113
M2
Zero-point correction 0.32943
Thermal correction to Energy 0.35288
Thermal correction to Enthalpy 0.353824
Thermal correction to Gibbs Free Energy 0.272719
Sum of electronic and zero-point Energies -1174.097809
Sum of electronic and thermal Energies -1174.074359
Sum of electronic and thermal Enthalpies -1174.073415
Sum of electronic and thermal Free Energies -1174.15452
Cartesian coordinate
C -0.07517200 -0.16562300 -1.53094300
C -0.83505500 0.21885700 -0.50676100
C 0.00700100 -0.56306100 -2.95186400
H 0.55276700 0.20473400 -3.50840600
H 0.58264800 -1.48843700 -3.03387900
H -0.98564000 -0.69706300 -3.38670800
P 0.90179400 0.04437400 -0.07390000
C -2.22611400 0.63020400 -0.20038600
C -2.49622100 0.91038500 1.21530800
C -2.84921600 1.53621700 -1.17521200
C -3.30482300 1.94678600 1.59289200
H -2.00598000 0.27255100 1.94684300
C -3.64629300 2.57469600 -0.76923500
H -2.63804200 1.36005800 -2.22593300
C -3.85975700 2.78255600 0.60417300
H -3.49879100 2.14091500 2.64025400
H -4.09459500 3.23929700 -1.49705300
H -4.47571800 3.62124300 0.91479800
C 1.04903600 -1.20338800 1.22509700
C 2.17165000 -1.20215100 2.05745600
[truncated: 916 more rows]
